# Supplementary material for: Effect of Hypercholesterolemia, Systemic Arterial Hypertension and Diabetes Mellitus on Peripapillary and Macular Vessel Density on Superficial Vascular Plexus in Glaucoma
Source: J Clin Med. 2023 Mar 6;12(5):2071. doi: 10.3390/jcm12052071 (PMC10004387; doi:10.3390/jcm12052071)
Supplement: Supplementary file 1 [file jcm-12-02071-s001.zip]

Archive with 1 entries (1 files):
- jcm-2235350-supplementary.pdf
